# Supplementary material for: Who Knows? Information Received, and Knowledge about, Cancer, Treatment and Late Effects in a National Cohort of Long-Term Childhood, Adolescent and Young Adult Cancer Survivors
Source: Cancers (Basel). 2022 Mar 16;14(6):1534. doi: 10.3390/cancers14061534 (PMC8946204; doi:10.3390/cancers14061534)
Supplement: Supplementary file 1 [file cancers-14-01534-s001.zip]

Archive with 1 entries (1 files):
- cancers-1537080-SI.pdf
